# Supplementary material for: Effects of stand variables on stemflow and surface runoff in pine-oak forests in northern Mexico
Source: PLoS One. 2020 Jun 26;15(6):e0235320. doi: 10.1371/journal.pone.0235320 (PMC7319301; doi:10.1371/journal.pone.0235320)
Supplement: S1 Data — (XLSX) [file pone.0235320.s001.xlsx]

## Sheet: Pine_SF
ID	PLOT	SP	RECIPIENT	DATE	THR(mm)	DBH (cm)	BA Stem (m2)	SF mm	Pi (L)	FunnRatio
1	12	pine	5	2016-08-12	4.85	8.8	0.00608214	0.0141471	7	0.5872		Code	Description
2	12	pine	5	2018-09-04	7	8.8	0.00608214	0.0226353	19	0.346139		ID	Identification number
3	12	pine	5	2016-08-06	9.125	8.8	0.00608214	0.0441389	11	1.16586		PLOT	Number of plot
4	12	pine	5	2018-08-05	12.75	8.8	0.00608214	0.0452706	21	0.626346		SP	Species
5	12	pine	5	2018-08-27	18.75	8.8	0.00608214	0.0452706	22	0.597876		RECIPIENT	Recipient #
6	12	pine	5	2018-08-09	20.75	8.8	0.00608214	0.0537589	40	0.390488		DATE	Date of info
7	12	pine	5	2018-09-11	24.3	8.8	0.00608214	0.282941	35	2.3488		THR(mm)	Throughfall
8	12	pine	5	2016-08-15	21.25	8.8	0.00608214	0.132982	25	1.54551		DBH (cm)	Diameter at breast height
9	12	pine	5	2016-08-29	22	8.8	0.00608214	0.182214	28	1.89078		BA Stem (m2)	Tree Basal Área
10	12	pine	5	2016-08-09	43.125	8.8	0.00608214	0.650765	47.2	4.0059		SF mm	Stemflow
11	12	pine	5	2016-08-19	52.875	8.8	0.00608214	0.903715	59	4.45038		Pi (L)	Incident precipitation
12	12	pine	5	2016-08-24	69	8.8	0.00608214	0.97445	72	3.93228		FunnRatio	Stemflow Funneling ratio
13	11	pine	8	2016-08-09	37	49	0.188575	0.177184	47.2	0.640398
14	11	pine	8	2016-08-19	50.125	49	0.188575	0.418092	59	1.20889
15	11	pine	8	2018-07-04	2.5	49	0.188575	0.000466273	35	0.00227269
16	11	pine	8	2018-07-08	3.5	49	0.188575	0.000777122	25	0.00530294
17	11	pine	8	2018-08-12	2	49	0.188575	0.0012434	8	0.0265147
18	11	pine	8	2018-08-23	3	49	0.188575	0.00202052	8	0.0430864
19	1	pine	13	2016-08-06	8.65	22	0.0380134	0.00616203	11	0.495041
20	1	pine	13	2016-08-09	32.375	22	0.0380134	0.0565597	47.2	1.05895
21	1	pine	13	2016-08-12	4.375	22	0.0380134	0.000297683	7	0.0375808
22	1	pine	13	2016-08-22	66.25	22	0.0380134	0.128361	71	1.59766
23	1	pine	13	2016-09-12	11.25	22	0.0380134	0.00654902	16	0.361715
24	1	pine	13	2016-09-16	10	22	0.0380134	0.00628111	17	0.326511
25	1	pine	13	2018-07-04	7.5	22	0.0380134	0.00217308	35	0.0548679
26	1	pine	13	2018-07-08	5.75	22	0.0380134	0.000744207	25	0.0263065
27	1	pine	13	2018-07-13	42.5	22	0.0380134	0.0952585	65	1.29509
28	1	pine	13	2018-07-20	4.25	22	0.0380134	0.000297683	15	0.0175377
29	1	pine	13	2018-07-22	40	22	0.0380134	0.0744207	60	1.09611
30	1	pine	13	2018-09-04	6.75	22	0.0380134	0.000893048	19	0.0415366
31	1	pine	16	2016-08-15	11.75	25.5	0.0510706	0.00303091	25	0.0939875
32	1	pine	16	2016-08-22	66.25	25.5	0.0510706	0.310669	71	3.39215
33	1	pine	16	2016-08-31	28	25.5	0.0510706	0.0442513	43	0.797801
34	1	pine	16	2016-09-12	11.25	25.5	0.0510706	0.0053041	16	0.256997
35	1	pine	16	2016-09-16	10	25.5	0.0510706	0.00467266	17	0.213084
36	1	pine	16	2018-07-04	7.5	25.5	0.0510706	0.00252576	35	0.0559449
37	1	pine	16	2018-07-08	5.75	25.5	0.0510706	0.000757729	25	0.0234969
38	1	pine	16	2018-07-13	42.5	25.5	0.0510706	0.174278	65	2.07857
39	1	pine	16	2018-07-22	40	25.5	0.0510706	0.136391	60	1.76227
40	1	pine	16	2018-08-12	2	25.5	0.0510706	0.000505152	8	0.0489518
41	1	pine	16	2018-08-16	26.25	25.5	0.0510706	0.0467266	36	1.00623
42	1	pine	16	2018-08-23	2.25	25.5	0.0510706	0.000757729	8	0.0734277
43	1	pine	16	2018-08-27	11	25.5	0.0510706	0.00252576	22	0.0890033
44	1	pine	16	2018-09-04	6.75	25.5	0.0510706	0.0010103	19	0.0412226
45	1	pine	18	2016-08-24	31	41.3	0.133965	0.12837	72	0.737548
46	1	pine	18	2018-08-12	2	41.3	0.133965	0.00144358	8	0.0746464
47	1	pine	18	2018-08-23	2.25	41.3	0.133965	0.00171425	8	0.0886426
48	1	pine	18	2018-09-04	6.75	41.3	0.133965	0.00225559	19	0.0491095
49	2	pine	20	2018-07-08	5	37.3	0.109272	0.000465024	25	0.00732119
50	2	pine	20	2018-07-13	52.5	37.3	0.109272	0.184847	65	1.1193
51	2	pine	20	2018-07-22	40	37.3	0.109272	0.132532	60	0.869391
52	2	pine	20	2018-07-27	16	37.3	0.109272	0.000465024	26	0.0070396
53	2	pine	20	2018-08-23	2.75	37.3	0.109272	0.000813793	8	0.0400377
54	2	pine	21	2016-08-17	29	29	0.0660521	0.123652	36	1.14724
55	2	pine	21	2016-09-17	12.75	29	0.0660521	0.0143687	14	0.342803
56	2	pine	21	2018-07-17	9	29	0.0660521	0.011785	15	0.262419
57	2	pine	21	2018-07-20	9.5	29	0.0660521	0.00679906	15	0.151396
58	2	pine	21	2018-08-02	22	29	0.0660521	0.0698036	30	0.777164
59	2	pine	21	2018-08-12	2.75	29	0.0660521	0.00181308	8	0.0756978
60	2	pine	21	2018-08-23	2.75	29	0.0660521	0.00249299	8	0.104084
61	3	pine	27	2016-08-08	35.75	46.7	0.171287	0.173671	43.5	1.75816
62	3	pine	27	2016-08-22	61	46.7	0.171287	0.24147	71	1.49769
63	3	pine	27	2016-08-29	20.75	46.7	0.171287	0.0285033	28	0.448287
64	3	pine	27	2018-07-13	48.75	46.7	0.171287	0.258518	65	1.75145
65	3	pine	27	2018-07-22	40	46.7	0.171287	0.201512	60	1.479
66	3	pine	27	2018-08-12	1.5	46.7	0.171287	0.000662868	8	0.0364884
67	3	pine	27	2018-08-20	27.25	46.7	0.171287	0.144505	35	1.81817
68	3	pine	27	2018-08-23	2.5	46.7	0.171287	0.000928015	8	0.0510838
69	3	pine	28	2016-08-13	4.25	9	0.00636174	0.0060505	7	0.51648
70	3	pine	28	2016-08-22	61	9	0.00636174	1.15223	71	9.69705
71	3	pine	28	2016-08-29	20.75	9	0.00636174	0.184146	28	3.92974
72	3	pine	28	2018-07-08	4.5	9	0.00636174	0.00789196	25	0.188628
73	3	pine	28	2018-07-17	7.5	9	0.00636174	0.0131533	15	0.523966
74	3	pine	28	2018-07-30	13.75	9	0.00636174	0.0368292	30	0.733552
75	3	pine	28	2018-08-02	21	9	0.00636174	0.231498	30	4.6109
76	3	pine	28	2018-08-05	9	9	0.00636174	0.0157839	21	0.449113
77	3	pine	28	2018-09-14	23.75	9	0.00636174	0.420905	45	5.58897
78	3	pine	28	2018-09-17	25.75	9	0.00636174	0.710277	46	9.22635
79	5	pine	33	2016-08-08	35.125	10.8	0.00916091	1.14945	43.5	3.26224
80	5	pine	33	2016-09-01	35	10.8	0.00916091	0.712659	38	2.31533
81	5	pine	33	2016-09-06	29	10.8	0.00916091	0.548199	30	2.25596
82	5	pine	33	2018-07-13	57.5	10.8	0.00916091	2.22816	65	4.23203
83	5	pine	33	2018-07-17	8.5	10.8	0.00916091	0.0442096	15	0.363865
84	5	pine	33	2018-07-20	8.5	10.8	0.00916091	0.0530515	15	0.436638
85	5	pine	33	2018-07-22	51.25	10.8	0.00916091	1.61365	60	3.32027
86	5	pine	33	2018-08-05	9.25	10.8	0.00916091	0.176838	21	1.03961
87	5	pine	33	2018-08-12	3	10.8	0.00916091	0.0442096	8	0.682247
88	5	pine	33	2018-08-16	32	10.8	0.00916091	0.618934	36	2.12255
89	5	pine	33	2018-08-20	30.25	10.8	0.00916091	0.548199	35	1.93368
90	5	pine	33	2018-08-23	3.25	10.8	0.00916091	0.0530515	8	0.818696
91	5	pine	33	2018-09-17	30.75	10.8	0.00916091	0.530515	46	1.42382
92	5	pine	34	2016-08-08	35.125	19.7	0.0304806	0.292585	43.5	2.12308
93	5	pine	34	2018-07-13	57.5	19.7	0.0304806	0.523846	65	2.54386
94	5	pine	34	2018-07-17	8.5	19.7	0.0304806	0.00831501	15	0.174975
95	5	pine	34	2018-07-20	8.5	19.7	0.0304806	0.00945833	15	0.199034
96	5	pine	34	2018-07-22	51.25	19.7	0.0304806	0.392884	60	2.06689
97	5	pine	34	2018-08-23	3.25	19.7	0.0304806	0.00571657	8	0.225553
98	5	pine	34	2018-09-14	40.25	19.7	0.0304806	0.374176	45	2.62462

## Sheet: Oak_SF
ID	PLOT	SP	RECIPIENT	DATE	THR(mm)	DBH (cm)	Astem (m2)	SF mm	Pi (L)	FunnRatio
1	2	oak	19	2018-07-13	52.5	50	0.19635	0.214164	65	1.37118
2	2	oak	19	2018-07-22	40	50	0.19635	0.184793	60	1.28172
3	2	oak	19	2016-08-24	33.25	50	0.19635	0.0624136	72	0.36075
4	2	oak	19	2018-07-08	5	50	0.19635	0.00146855	25	0.0244461
5	2	oak	19	2018-08-23	2.75	50	0.19635	0.000734277	8	0.0381971
6	2	oak	19	2018-08-12	2.75	50	0.19635	0.000489518	8	0.0254647
7	11	oak	10	2016-08-24	63.125	41.4	0.134614	0.231958	72	1.87965
8	11	oak	10	2016-08-19	50.125	41.4	0.134614	0.121721	59	1.20369
9	11	oak	10	2018-07-08	3.5	41.4	0.134614	0.00120957	25	0.0282288
10	11	oak	10	2018-08-12	2	41.4	0.134614	0.000763942	8	0.0557147
11	11	oak	10	2018-08-23	3	41.4	0.134614	0.000763942	8	0.0557147
12	2	oak	22	2016-08-06	8.725	34	0.0907922	0.00470872	11	0.100129
13	2	oak	22	2018-08-12	2.75	34	0.0907922	0.00282523	8	0.0826062
14	2	oak	22	2016-08-12	5.75	34	0.0907922	0.00258979	7	0.0865398
15	11	oak	11	2016-08-06	7.125	27	0.0572557	0.00156184	11	0.109556
16	11	oak	11	2018-08-23	3	27	0.0572557	0.00124494	8	0.120075
17	11	oak	11	2018-08-12	2	27	0.0572557	0.00113177	8	0.10916
18	11	oak	11	2018-07-08	3.5	27	0.0572557	0.000905413	25	0.0279448
19	11	oak	11	2018-07-17	8.5	27	0.0572557	0.000905413	15	0.0465747
20	11	oak	11	2018-09-04	7.5	27	0.0572557	0.000905413	19	0.0367695
21	11	oak	11	2018-07-04	2.5	27	0.0572557	0.00067906	35	0.0149704
22	12	oak	2	2016-08-19	52.875	23	0.0415477	0.435519	59	6.07838
23	12	oak	2	2016-08-24	69	23	0.0415477	0.353969	72	4.04823
24	12	oak	2	2016-08-09	43.125	23	0.0415477	0.12861	47.2	2.2437
25	12	oak	2	2018-07-13	41	23	0.0415477	0.128025	65	1.62186
26	12	oak	2	2018-07-22	35	23	0.0415477	0.118379	60	1.62464
27	12	oak	2	2018-09-08	28	23	0.0415477	0.0672278	40	1.38395
28	12	oak	2	2018-08-16	28.75	23	0.0415477	0.0613819	36	1.40401
29	12	oak	2	2016-08-06	9.125	23	0.0415477	0.00429673	11	0.321646
30	12	oak	2	2018-08-05	12.75	23	0.0415477	0.00409213	21	0.160458
31	12	oak	2	2018-09-04	7	23	0.0415477	0.00350754	19	0.152013
32	12	oak	2	2018-07-08	3.75	23	0.0415477	0.00263065	25	0.0866475
33	12	oak	2	2018-08-23	2.75	23	0.0415477	0.00160762	8	0.165473
34	12	oak	2	2018-08-12	1.75	23	0.0415477	0.00116918	8	0.120344
35	12	oak	2	2018-07-04	3	23	0.0415477	0.00102303	35	0.0240687
36	1	oak	14	2016-08-22	66.25	19	0.0283529	0.194907	71	1.90109
37	1	oak	14	2018-09-11	20.5	19	0.0283529	0.0203718	35	0.403082
38	1	oak	14	2018-07-30	14	19	0.0283529	0.00947288	30	0.218672
39	1	oak	14	2016-09-12	11.25	19	0.0283529	0.0091673	16	0.396784
40	1	oak	14	2016-09-16	10	19	0.0283529	0.00840336	17	0.342324
41	1	oak	14	2018-08-27	11	19	0.0283529	0.00763942	22	0.240475
42	1	oak	14	2016-08-15	11.75	19	0.0283529	0.00560224	25	0.155187
43	1	oak	14	2018-07-27	12.75	19	0.0283529	0.00560224	26	0.149218
44	1	oak	14	2018-09-02	13	19	0.0283529	0.00560224	23	0.168681
45	1	oak	14	2018-07-04	7.5	19	0.0283529	0.00534759	35	0.105809
46	1	oak	14	2018-08-05	9.75	19	0.0283529	0.00509295	21	0.167951
47	1	oak	14	2018-07-20	4.25	19	0.0283529	0.00331042	15	0.152835
48	1	oak	14	2018-08-23	2.25	19	0.0283529	0.00280112	8	0.242479
49	1	oak	14	2018-07-17	4.5	19	0.0283529	0.00254647	15	0.117566
50	1	oak	14	2018-09-04	6.75	19	0.0283529	0.00254647	19	0.092815
51	2	oak	25	2016-08-22	65.75	18.6	0.0271717	0.311141	71	2.45232
52	2	oak	25	2018-09-02	16	18.6	0.0271717	0.0263065	23	0.640052
53	2	oak	25	2018-08-05	14.5	18.6	0.0271717	0.0144686	21	0.385555
54	2	oak	25	2018-09-04	11.25	18.6	0.0271717	0.0144686	19	0.42614
55	2	oak	25	2018-08-23	2.75	18.6	0.0271717	0.00394598	8	0.276022
56	2	oak	25	2018-08-12	2.75	18.6	0.0271717	0.00263065	8	0.184015
57	3	oak	26	2016-09-06	22.75	17.3	0.0235062	0.0678124	30	0.822477
58	3	oak	26	2018-08-02	21	17.3	0.0235062	0.058459	30	0.709032
59	3	oak	26	2016-08-17	26	17.3	0.0235062	0.0159008	36	0.160714
60	3	oak	26	2018-07-04	8.75	17.3	0.0235062	0.0126271	35	0.131272
61	3	oak	26	2018-07-20	9.75	17.3	0.0235062	0.0111072	15	0.269432
62	3	oak	26	2018-07-17	7.5	17.3	0.0235062	0.00935344	15	0.22689
63	3	oak	26	2016-08-09	8.75	17.3	0.0235062	0.00865193	47.2	0.066697
64	3	oak	26	2018-08-23	2.5	17.3	0.0235062	0.00678124	8	0.308429
65	3	oak	26	2018-09-04	7.25	17.3	0.0235062	0.0058459	19	0.111952
66	3	oak	26	2018-07-08	4.5	17.3	0.0235062	0.00467672	25	0.068067
67	3	oak	26	2018-08-12	1.5	17.3	0.0235062	0.00467672	8	0.21271
68	5	oak	31	2018-07-13	57.5	14.5	0.016513	9.86253	65	7.95642
69	5	oak	31	2018-07-22	51.25	14.5	0.016513	8.37276	60	7.31745
70	5	oak	31	2016-08-08	35.125	14.5	0.016513	7.56435	43.5	9.11854
71	5	oak	31	2018-09-14	40.25	14.5	0.016513	7.04466	45	8.209
72	5	oak	31	2016-09-01	35	14.5	0.016513	5.37127	38	7.41201
73	5	oak	31	2016-08-25	31.375	14.5	0.016513	3.73483	38	5.15382
74	5	oak	31	2018-08-16	32	14.5	0.016513	3.69556	36	5.38295
75	5	oak	31	2016-08-17	31.375	14.5	0.016513	2.9449	36	4.28954
76	5	oak	31	2018-07-27	12	14.5	0.016513	0.866147	26	1.74687
77	5	oak	31	2018-09-02	17.5	14.5	0.016513	0.808404	23	1.84308
78	5	oak	31	2018-07-04	11.5	14.5	0.016513	0.695228	35	1.0416
79	5	oak	31	2016-09-12	9.25	14.5	0.016513	0.58898	16	1.93029
80	5	oak	31	2016-09-17	9.25	14.5	0.016513	0.577432	14	2.16279
81	5	oak	31	2018-09-04	8.75	14.5	0.016513	0.461945	19	1.27491
82	5	oak	31	2018-07-20	8.5	14.5	0.016513	0.173229	15	0.605582
83	5	oak	31	2018-07-17	8.5	14.5	0.016513	0.115486	15	0.403721
84	5	oak	31	2018-07-08	6.5	14.5	0.016513	0.0461945	25	0.0968932
85	5	oak	31	2016-08-13	4.7	14.5	0.016513	0.0092389	7	0.0692094
86	12	oak	1	2016-08-09	43.125	12.5	0.0122719	0.363782	47.2	6.04248
87	12	oak	1	2016-08-31	40.5	12.5	0.0122719	0.178565	43	3.2557
88	12	oak	1	2018-07-13	41	12.5	0.0122719	0.170458	65	2.05598
89	12	oak	1	2018-08-02	23.5	12.5	0.0122719	0.0540476	30	1.41244
90	12	oak	1	2018-07-27	23.75	12.5	0.0122719	0.0509295	26	1.53572
91	12	oak	1	2018-09-11	24.3	12.5	0.0122719	0.0436538	35	0.977846
92	12	oak	1	2018-08-27	18.75	12.5	0.0122719	0.0187088	22	0.666713
93	12	oak	1	2018-09-02	15.25	12.5	0.0122719	0.0114331	23	0.389721
94	12	oak	1	2018-08-05	12.75	12.5	0.0122719	0.0103938	21	0.388034
95	12	oak	1	2018-08-23	2.75	12.5	0.0122719	0.00987408	8	0.96766
96	12	oak	1	2018-07-08	3.75	12.5	0.0122719	0.00831501	25	0.260759
97	12	oak	1	2018-08-12	1.75	12.5	0.0122719	0.00623626	8	0.611154
98	5	oak	32	2016-08-08	35.125	9.7	0.00738983	1.1458	43.5	7.62154
99	5	oak	32	2016-09-01	35	9.7	0.00738983	0.988191	38	7.52457
100	5	oak	32	2016-08-25	31.375	9.7	0.00738983	0.616391	38	4.69351
101	5	oak	32	2018-09-11	29.25	9.7	0.00738983	0.224482	35	1.85583
102	5	oak	32	2016-09-06	29	9.7	0.00738983	0.187069	30	1.80428
103	5	oak	32	2018-09-08	27	9.7	0.00738983	0.187069	40	1.35321
104	5	oak	32	2018-08-02	24.5	9.7	0.00738983	0.140302	30	1.35321
105	5	oak	32	2018-08-05	9.25	9.7	0.00738983	0.0795042	21	1.09546
106	5	oak	32	2018-07-20	8.5	9.7	0.00738983	0.0444288	15	0.857034
107	5	oak	32	2018-07-17	8.5	9.7	0.00738983	0.0374137	15	0.721713
108	5	oak	32	2018-08-23	3.25	9.7	0.00738983	0.0187069	8	0.676606
109	5	oak	32	2018-08-12	3	9.7	0.00738983	0.00935344	8	0.338303
110	1	oak	15	2018-07-22	40	8.3	0.00541062	2.43705	60	15.0938
111	1	oak	15	2016-08-24	31	8.3	0.00541062	2.34355	72	12.0956
112	1	oak	15	2016-08-31	28	8.3	0.00541062	2.28287	43	19.7286
113	1	oak	15	2016-08-09	32.375	8.3	0.00541062	2.03917	47.2	16.0544
114	1	oak	15	2018-08-16	26.25	8.3	0.00541062	1.26826	36	13.0915
115	1	oak	15	2018-09-08	23.5	8.3	0.00541062	1.19366	40	11.0893
116	1	oak	15	2018-09-14	24.5	8.3	0.00541062	1.17376	46	9.48216
117	1	oak	15	2018-09-17	25.5	8.3	0.00541062	1.09419	46	8.8393
118	1	oak	15	2016-09-21	22.25	8.3	0.00541062	1.04445	29	13.3836
119	1	oak	15	2018-08-30	25.5	8.3	0.00541062	0.974822	46	7.87501
120	1	oak	15	2018-08-02	22.25	8.3	0.00541062	0.606777	30	7.51608
121	1	oak	15	2018-09-11	20.5	8.3	0.00541062	0.497358	35	5.28062
122	1	oak	15	2016-09-12	11.25	8.3	0.00541062	0.174573	16	4.05453
123	1	oak	15	2018-08-05	9.75	8.3	0.00541062	0.169102	21	2.99235
124	1	oak	15	2018-07-04	7.5	8.3	0.00541062	0.094498	35	1.00332
125	1	oak	15	2018-07-08	5.75	8.3	0.00541062	0.0547094	25	0.813215
126	1	oak	15	2018-07-17	4.5	8.3	0.00541062	0.0198943	15	0.492858
127	1	oak	15	2018-08-12	2	8.3	0.00541062	0.0198943	8	0.924108

## Sheet: Madrone_SF
ID	PLOT	GENUS	RECIPIENT	DATE	PPL(mm)	DBH (cm)	Ab del arbol	SF mm	Pi(L)	FunnRatio
1	12	madrone	3	2016-08-06	9.125	15	0.0176715	0.75	11	3.85829
2	12	madrone	3	2016-08-12	4.85	15	0.0176715	0.0180815	7	4.85043
3	12	madrone	3	2016-09-05	7.825	15	0.0176715	0.0185335	8.5	4.09433
4	12	madrone	3	2016-09-10	20.5	15	0.0176715	0.0521952	22	4.45504
5	12	madrone	3	2016-09-16	14.5	15	0.0176715	0.0364643	17	4.02775
6	12	madrone	3	2016-09-21	19.75	15	0.0176715	0.0427325	29	2.76697
7	12	madrone	3	2018-07-04	3	15	0.0176715	0.00144652	35	0.0776068
8	12	madrone	3	2018-07-08	3.75	15	0.0176715	0.00364643	25	0.273887
9	12	madrone	3	2018-07-27	23.75	15	0.0176715	0.0569566	26	4.11353
10	12	madrone	3	2018-08-02	23.5	15	0.0176715	0.0343548	30	2.15036
11	12	madrone	3	2018-08-09	20.75	15	0.0176715	0.0421901	40	1.98059
12	12	madrone	3	2018-08-12	1.75	15	0.0176715	0.00150679	8	0.353677
13	12	madrone	3	2018-08-20	22.5	15	0.0176715	0.0473132	35	2.53839
14	12	madrone	3	2018-08-23	2.75	15	0.0176715	0.0021095	8	0.495148
15	12	madrone	3	2018-08-30	27.25	15	0.0176715	0.0723259	46	2.95243
16	12	madrone	3	2018-09-02	15.25	15	0.0176715	0.0301358	23	2.46036
17	12	madrone	3	2018-09-04	7	15	0.0176715	0.0169062	19	1.67084
18	12	madrone	3	2018-09-08	28	15	0.0176715	0.0964345	40	4.52706
19	12	madrone	3	2018-09-11	24.25	15	0.0176715	0.0587648	35	3.15278
20	12	madrone	3	2018-09-17	27.25	15	0.0176715	0.0723259	46	2.95243
21	12	madrone	4	2016-08-06	9.125	9.3	0.00679292	0.324805	11	6.69145
22	12	madrone	4	2016-08-09	43.125	9.3	0.00679292	2.53348	47.2	12.1637
23	12	madrone	4	2016-08-12	4.85	9.3	0.00679292	0.204627	7	6.62454
24	12	madrone	4	2016-08-15	21.25	9.3	0.00679292	0.812013	25	7.3606
25	12	madrone	4	2016-08-19	52.875	9.3	0.00679292	4.04707	59	15.5446
26	12	madrone	4	2016-08-29	22	9.3	0.00679292	1.03938	28	8.41211
27	12	madrone	4	2016-08-31	40.5	9.3	0.00679292	1.35444	43	7.13807
28	12	madrone	4	2016-09-10	20.5	9.3	0.00679292	0.853588	22	8.79257
29	12	madrone	4	2018-07-04	3	9.3	0.00679292	0.0324805	35	0.210303
30	12	madrone	4	2018-07-08	3.75	9.3	0.00679292	0.0714572	25	0.647733
31	12	madrone	4	2018-08-09	20.75	9.3	0.00679292	0.721068	40	4.08513
32	12	madrone	4	2018-08-12	1.75	9.3	0.00679292	0.0129922	8	0.36803
33	12	madrone	4	2018-08-16	28.75	9.3	0.00679292	1.20178	36	7.56506
34	12	madrone	4	2018-08-20	22.5	9.3	0.00679292	1.05237	35	6.81381
35	12	madrone	4	2018-08-23	2.75	9.3	0.00679292	0.0246852	8	0.699257
36	12	madrone	4	2018-08-27	18.75	9.3	0.00679292	0.454727	22	4.68402
37	12	madrone	4	2018-09-02	15.25	9.3	0.00679292	0.461223	23	4.54437
38	12	madrone	4	2018-09-04	7	9.3	0.00679292	0.259844	19	3.0992
39	12	madrone	4	2018-09-11	24.25	9.3	0.00679292	1.05237	35	6.81381
40	11	madrone	12	2016-08-06	7.125	20	0.031416	0.00477435	11	0.45142
41	11	madrone	12	2016-08-09	37	20	0.031416	0.18975	47.2	4.18118
42	11	madrone	12	2016-08-12	5	20	0.031416	0.00345834	7	0.513842
43	11	madrone	12	2016-08-19	50.125	20	0.031416	0.211173	59	3.7226
44	11	madrone	12	2016-08-24	63.125	20	0.031416	0.449891	72	6.49881
45	11	madrone	12	2016-09-10	16.75	20	0.031416	0.0217906	22	1.03016
46	11	madrone	12	2016-09-16	15	20	0.031416	0.018118	17	1.10846
47	11	madrone	12	2016-09-21	16.75	20	0.031416	0.027881	29	0.99993
48	11	madrone	12	2018-07-04	2.5	20	0.031416	0.00244838	35	0.0727564
49	11	madrone	12	2018-07-08	3.5	20	0.031416	0.00367258	25	0.152788
50	11	madrone	12	2018-07-13	41.25	20	0.031416	0.0459072	65	0.73456
51	11	madrone	12	2018-07-30	12	20	0.031416	0.0209643	30	0.726806
52	11	madrone	12	2018-08-02	21	20	0.031416	0.0465193	30	1.61277
53	11	madrone	12	2018-08-12	2	20	0.031416	0.00122419	8	0.159155
54	11	madrone	12	2018-08-20	19.75	20	0.031416	0.0459072	35	1.36418
55	11	madrone	12	2018-08-23	3	20	0.031416	0.00198931	8	0.258626
56	11	madrone	12	2018-09-11	21.75	20	0.031416	0.0489677	35	1.45513
57	2	madrone	23	2016-08-09	37.75	15.5	0.0188692	0.332456	47.2	2.63859
58	2	madrone	23	2016-08-22	65.75	15.5	0.0188692	1.66752	71	8.79814
59	2	madrone	23	2018-07-04	12	15.5	0.0188692	0.0268794	35	0.287694
60	2	madrone	23	2018-07-13	52.5	15.5	0.0188692	0.481	65	2.77212
61	2	madrone	23	2018-07-20	9.5	15.5	0.0188692	0.0106103	15	0.264982
62	2	madrone	23	2018-07-22	40	15.5	0.0188692	0.424412	60	2.64982
63	2	madrone	23	2018-07-30	18	15.5	0.0188692	0.0650765	30	0.81261
64	2	madrone	23	2018-08-12	2.75	15.5	0.0188692	0.00707354	8	0.331227
65	2	madrone	23	2018-08-23	2.75	15.5	0.0188692	0.00707354	8	0.331227
66	2	madrone	23	2018-09-11	24.75	15.5	0.0188692	0.0707354	35	0.75709
67	2	madrone	24	2016-08-12	5.75	11	0.00950334	0.00855894	7	1.69865
68	2	madrone	24	2016-08-24	33.25	11	0.00950334	0.196931	72	3.79983
69	2	madrone	24	2016-08-29	24.25	11	0.00950334	0.123991	28	6.15197
70	2	madrone	24	2016-09-06	12.75	11	0.00950334	0.0384773	30	1.78183
71	2	madrone	24	2016-09-17	12.75	11	0.00950334	0.0304486	14	3.02149
72	2	madrone	24	2016-09-21	16.5	11	0.00950334	0.0537016	29	2.5726
73	2	madrone	24	2018-07-30	18	11	0.00950334	0.063624	30	2.94633
74	2	madrone	24	2018-08-02	22	11	0.00950334	0.0795299	30	3.68292
75	2	madrone	24	2018-08-12	2.75	11	0.00950334	0.00605942	8	1.05226
76	2	madrone	24	2018-08-20	31	11	0.00950334	0.136337	35	5.41163
77	2	madrone	24	2018-08-23	2.75	11	0.00950334	0.00568071	8	0.986495
78	2	madrone	24	2018-09-02	16	11	0.00950334	0.0462031	23	2.79078
79	2	madrone	24	2018-09-04	11.25	11	0.00950334	0.0302971	19	2.21529
80	3	madrone	29	2016-08-08	35.75	12.7	0.0126677	0.204373	43.5	3.17215
81	3	madrone	29	2016-08-22	61	12.7	0.0126677	0.737168	71	7.01017
82	3	madrone	29	2016-08-29	20.75	12.7	0.0126677	0.107915	28	2.60223
83	3	madrone	29	2016-09-01	27.3333	12.7	0.0126677	0.140302	38	2.49287
84	3	madrone	29	2016-09-21	28.25	12.7	0.0126677	0.224249	29	5.22098
85	3	madrone	29	2018-07-13	48.75	12.7	0.0126677	0.303987	65	3.15763
86	3	madrone	29	2018-07-17	7.5	12.7	0.0126677	0.00701508	15	0.315763
87	3	madrone	29	2018-07-20	9.75	12.7	0.0126677	0.00923652	15	0.415755
88	3	madrone	29	2018-07-22	40	12.7	0.0126677	0.210452	60	2.36822
89	3	madrone	29	2018-08-09	17.5	12.7	0.0126677	0.0958727	40	1.61829
90	3	madrone	29	2018-08-12	1.5	12.7	0.0126677	0.00701508	8	0.592056
91	3	madrone	29	2018-08-23	2.5	12.7	0.0126677	0.00830118	8	0.7006
92	3	madrone	29	2018-08-30	25.75	12.7	0.0126677	0.135625	46	1.99068
93	3	madrone	29	2018-09-17	25.75	12.7	0.0126677	0.116918	46	1.7161
94	3	madrone	30	2016-08-08	35.75	7.2	0.00407151	0.358731	43.5	18.3896
95	3	madrone	30	2016-08-13	4.25	7.2	0.00407151	0.00550708	7	1.75435
96	3	madrone	30	2016-08-22	61	7.2	0.00407151	0.579345	71	18.1958
97	3	madrone	30	2016-08-25	32.25	7.2	0.00407151	0.26434	38	15.5121
98	3	madrone	30	2016-08-29	20.75	7.2	0.00407151	0.0770991	28	6.14022
99	3	madrone	30	2016-09-12	11	7.2	0.00407151	0.0306194	16	4.26745
100	3	madrone	30	2016-09-17	10.75	7.2	0.00407151	0.0220283	14	3.5087
101	3	madrone	30	2016-09-21	28.25	7.2	0.00407151	0.178099	29	13.6948
102	3	madrone	30	2018-07-20	9.75	7.2	0.00407151	0.0159705	15	2.37422
103	3	madrone	30	2018-08-02	21	7.2	0.00407151	0.0925189	30	6.87705
104	3	madrone	30	2018-08-12	1.5	7.2	0.00407151	0.00440566	8	1.22804
105	3	madrone	30	2018-08-16	27	7.2	0.00407151	0.121156	36	7.50472
106	3	madrone	30	2018-08-23	2.5	7.2	0.00407151	0.00495637	8	1.38155
107	3	madrone	30	2018-08-30	25.75	7.2	0.00407151	0.121156	46	5.87326
108	3	madrone	30	2018-09-08	25.25	7.2	0.00407151	0.137677	40	7.67528
109	3	madrone	30	2018-09-11	20.5	7.2	0.00407151	0.121156	35	7.71914
110	3	madrone	30	2018-09-14	23.75	7.2	0.00407151	0.114547	45	5.67629

## Sheet: SR
PLOT	DATE	BA (m2/ha)	SR (L)	SR(mm)
1	2016-08-09	32.4	3.2	0.2		Code	Description
1	2016-08-12	32.4	0.487	0.0304375		PLOT	Plot #
1	2016-08-15	32.4	1.3	0.08125		DATE	Date of info
1	2016-08-21	18.5	6	0.375		BA (m2ha-1)	Basal Área
1	2016-08-22	32.4	6.854	0.428375		SR (L)	Surface runoff
1	2016-08-24	32.4	3.162	0.197625		SR(mm)	Surface runoff
1	2016-08-29	32.4	1.248	0.078
1	2016-08-31	18.5	2.08	0.13
1	2016-09-05	32.4	0.495	0.0309375
1	2016-09-12	32.4	0.811	0.0506875
1	2016-09-16	32.4	0.971	0.0606875
1	2018-07-04	32.4	0.09	0.005625
1	2018-07-08	32.4	0.138	0.008625
1	2018-07-13	32.4	0.18	0.01125
1	2018-07-17	32.4	0.05	0.003125
1	2018-07-20	32.4	0.065	0.0040625
1	2018-07-20	32.4	0.18	0.01125
1	2018-07-22	32.4	0.18	0.01125
1	2018-07-27	32.4	0.45	0.028125
1	2018-07-30	32.4	0.105	0.0065625
1	2018-07-30	32.4	2.08	0.13
1	2018-08-02	32.4	0.23	0.014375
1	2018-08-09	32.4	0.12	0.0075
1	2018-08-12	32.4	0.16	0.01
1	2018-08-12	32.4	0.15	0.009375
1	2018-08-12	32.4	0.15	0.009375
1	2018-08-12	32.4	0.2	0.0125
1	2018-08-20	32.4	0.39	0.024375
1	2018-08-23	32.4	0.2	0.0125
1	2018-08-23	32.4	0.28	0.0175
1	2018-08-27	32.4	0.12	0.0075
1	2018-08-30	32.4	0.15	0.009375
1	2018-08-30	32.4	3.1	0.19375
1	2018-09-02	32.4	0.12	0.0075
1	2018-09-04	32.4	0.08	0.005
1	2018-09-11	32.4	0.12	0.0075
1	2018-09-17	32.4	0.17	0.010625
1	2018-09-19	32.4	0.39	0.024375
2	2016-08-09	14.6965	7.2	0.45
2	2016-08-13	14.6965	0.625	0.0390625
2	2016-08-17	14.6965	4.7	0.29375
2	2016-08-22	14.6965	13.152	0.822
2	2016-08-24	14.6965	2.825	0.176563
2	2016-08-29	14.6965	3.21	0.200625
2	2016-08-31	14.6965	4.213	0.263313
2	2016-09-06	14.6965	2.3	0.14375
2	2016-09-12	14.6965	1.28	0.08
2	2016-09-17	14.6965	1.05	0.065625
2	2018-07-04	14.6965	1.7	0.10625
2	2018-07-13	14.6965	12.58	0.78625
2	2018-07-22	14.6965	9.8	0.6125
2	2018-07-30	14.6965	2.24	0.14
2	2018-08-02	14.6965	4.4	0.275
2	2018-08-05	14.6965	0.18	0.01125
2	2018-08-09	14.6965	1.7	0.10625
2	2018-08-12	14.6965	0.18	0.01125
2	2018-08-16	14.6965	5.35	0.334375
2	2018-08-20	14.6965	6.8	0.425
2	2018-08-20	14.6965	2.17	0.135625
2	2018-08-23	14.6965	0.3	0.01875
2	2018-09-02	14.6965	2.5	0.15625
2	2018-09-04	14.6965	1.38	0.08625
2	2018-09-08	14.6965	0.15	0.009375
2	2018-09-08	14.6965	2.15	0.134375
2	2018-09-11	14.6965	2.8	0.175
2	2018-09-11	14.6965	0.28	0.0175
2	2018-09-11	14.6965	1.4	0.0875
2	2018-09-14	14.6965	5.85	0.365625
2	2018-09-14	14.6965	6.8	0.425
2	2018-09-17	14.6965	6	0.375
2	2018-09-21	14.6965	4.93	0.308125
2	2018-09-21	14.6965	2	0.125
2	2018-09-23	14.6965	6	0.375
3	2016-08-09	14.6965	2.4	0.15
3	2016-08-13	14.6965	0.6	0.0375
3	2016-08-17	25	1.6	0.1
3	2016-08-22	25	4.871	0.304438
3	2016-08-25	25	2.556	0.15975
3	2016-08-29	25	0.89	0.055625
3	2016-09-01	25	3.281	0.205063
3	2016-09-06	25	0.915	0.0571875
3	2016-09-12	25	0.918	0.057375
3	2016-09-17	25	0.86	0.05375
3	2016-09-21	25	4.3	0.26875
3	2018-07-04	25	0.096	0.006
3	2018-07-08	25	0.129	0.0080625
3	2018-07-13	25	1.95	0.121875
3	2018-07-17	25	0.25	0.015625
3	2018-07-20	25	0.381	0.0238125
3	2018-07-27	25	0.285	0.0178125
3	2018-07-30	25	0.22	0.01375
3	2018-08-02	25	0.54	0.03375
3	2018-08-05	25	0.22	0.01375
3	2018-08-09	25	0.41	0.025625
3	2018-08-16	25	2.55	0.159375
3	2018-08-20	25	1.8	0.1125
3	2018-08-23	25	0.205	0.0128125
3	2018-08-27	25	2.4	0.15
3	2018-08-27	25	0.2	0.0125
3	2018-08-30	25	0.6	0.0375
3	2018-08-30	25	0.22	0.01375
3	2018-09-02	25	0.11	0.006875
3	2018-09-04	25	0.08	0.005
3	2018-09-08	25	0.3	0.01875
3	2018-09-14	25	0.28	0.0175
3	2018-09-14	25	0.38	0.02375
3	2018-09-17	25	0.23	0.014375
3	2018-09-19	25	1	0.0625
3	2018-09-19	25	1.1	0.06875
3	2018-09-21	25	0.28	0.0175
3	2018-09-23	25	0.15	0.009375
3	2018-09-23	25	0.22	0.01375
5	2016-08-09	9.68688	1.02	0.06375
5	2016-08-13	9.68688	0.825	0.0515625
5	2016-08-17	9.68688	2.125	0.132812
5	2016-08-22	9.68688	5.722	0.357625
5	2016-08-25	9.68688	2.114	0.132125
5	2016-08-29	9.68688	3.168	0.198
5	2016-09-01	9.68688	2.31	0.144375
5	2016-09-06	9.68688	2.985	0.186562
5	2016-09-13	9.68688	0.681	0.0425625
5	2018-07-04	9.68688	1.612	0.10075
5	2018-07-08	9.68688	0.42	0.02625
5	2018-07-13	9.68688	13.2	0.825
5	2018-07-20	9.68688	0.295	0.0184375
5	2018-07-22	9.68688	9.85	0.615625
5	2018-08-02	9.68688	5.44	0.34
5	2018-08-05	9.68688	0.421	0.0263125
5	2018-08-05	9.68688	2.1	0.13125
5	2018-08-09	9.68688	0.68	0.0425
5	2018-08-12	9.68688	0.14	0.00875
5	2018-08-16	9.68688	0.45	0.028125
5	2018-08-16	9.68688	6.7	0.41875
5	2018-08-20	9.68688	5.56	0.3475
5	2018-08-23	9.68688	0.25	0.015625
5	2018-08-27	9.68688	1.9	0.11875
5	2018-08-27	9.68688	3.6	0.225
5	2018-08-30	9.68688	3.7	0.23125
5	2018-09-02	9.68688	2.3	0.14375
5	2018-09-04	9.68688	1.39	0.086875
5	2018-09-08	9.68688	4.5	0.28125
5	2018-09-11	9.68688	4.5	0.28125
5	2018-09-14	9.68688	8.2	0.5125
5	2018-09-17	9.68688	5.9	0.36875
5	2018-09-19	9.68688	5.8	0.3625
5	2018-09-21	9.68688	0.2	0.0125
5	2018-09-21	9.68688	12.1	0.75625
5	2018-09-23	9.68688	3.5	0.21875
11	2016-08-09	18.5	1.2	0.075
11	2016-08-12	18.5	0.422	0.026375
11	2016-08-15	18.5	6	0.375
11	2016-08-19	18.5	2.78	0.17375
11	2016-08-24	18.5	17.08	1.0675
11	2016-08-29	18.5	3.43	0.214375
11	2016-08-31	18.5	5.208	0.3255
11	2016-09-05	18.5	1.31	0.081875
11	2016-09-10	18.5	2.7	0.16875
11	2016-09-16	18.5	1.765	0.110312
11	2016-09-21	18.5	2.831	0.176937
11	2018-07-04	18.5	0.188	0.01175
11	2018-07-08	18.5	0.249	0.0155625
11	2018-07-13	18.5	8.4	0.525
11	2018-07-17	18.5	0.2	0.0125
11	2018-07-17	18.5	0.25	0.015625
11	2018-07-20	18.5	0.322	0.020125
11	2018-07-22	18.5	5.15	0.321875
11	2018-07-27	18.5	3.29	0.205625
11	2018-07-30	18.5	2.1	0.13125
11	2018-08-02	18.5	6.5	0.40625
11	2018-08-09	18.5	3.6	0.225
11	2018-08-09	18.5	5.3	0.33125
11	2018-08-16	18.5	4.45	0.278125
11	2018-08-20	18.5	4.72	0.295
11	2018-08-23	18.5	0.36	0.0225
11	2018-08-30	18.5	8	0.5
11	2018-09-02	18.5	3.4	0.2125
11	2018-09-04	18.5	2.2	0.1375
11	2018-09-08	18.5	7.55	0.471875
11	2018-09-11	18.5	5.2	0.325
11	2018-09-14	18.5	7.7	0.48125
11	2018-09-17	18.5	8	0.5
11	2018-09-19	18.5	3.8	0.2375
11	2018-09-21	18.5	7.09	0.443125
12	2016-08-09	11.0644	10.535	0.658438
12	2016-08-12	11.0644	0.39	0.024375
12	2016-08-15	11.0644	4.1	0.25625
12	2016-08-19	11.0644	19.354	1.20962
12	2016-08-24	11.0644	7.136	0.446
12	2016-08-29	11.0644	5.315	0.332188
12	2016-08-31	11.0644	7.382	0.461375
12	2016-09-05	11.0644	1.722	0.107625
12	2016-09-10	11.0644	3.98	0.24875
12	2016-09-16	11.0644	2.817	0.176063
12	2016-09-17	11.0644	0.68	0.0425
12	2016-09-21	11.0644	3.1	0.19375
12	2016-09-21	11.0644	2	0.125
12	2016-09-21	11.0644	3.28	0.205
12	2018-07-04	11.0644	0.07	0.004375
12	2018-07-08	11.0644	0.28	0.0175
12	2018-07-08	11.0644	0.18	0.01125
12	2018-07-13	11.0644	0.91	0.056875
12	2018-07-17	11.0644	0.15	0.009375
12	2018-07-17	11.0644	0.3	0.01875
12	2018-07-20	11.0644	0.52	0.0325
12	2018-07-22	11.0644	1.1	0.06875
12	2018-07-22	11.0644	0.67	0.041875
12	2018-07-27	11.0644	2.17	0.135625
12	2018-07-27	11.0644	1.35	0.084375
12	2018-07-30	11.0644	0.795	0.0496875
12	2018-08-02	11.0644	3.3	0.20625
12	2018-08-05	11.0644	1.4	0.0875
12	2018-08-05	11.0644	0.58	0.03625
12	2018-08-16	11.0644	3.55	0.221875
12	2018-08-27	11.0644	1	0.0625
12	2018-09-02	11.0644	0.845	0.0528125
12	2018-09-04	11.0644	0.38	0.02375
12	2018-09-08	11.0644	2.59	0.161875
12	2018-09-14	11.0644	2.92	0.1825
12	2018-09-17	11.0644	2.9	0.18125
12	2018-09-23	11.0644	0.8	0.05
13	2016-08-11	0.001	17.98	1.12375
13	2016-08-16	0.001	16.9	1.05625
13	2016-08-21	0.001	40.635	2.53969
13	2016-08-27	0.001	29.857	1.86606
13	2016-08-30	0.001	7.65	0.478125
13	2016-09-07	0.001	12.518	0.782375
13	2016-09-13	0.001	23.505	1.46906
13	2016-09-19	0.001	14.12	0.8825
13	2018-08-09	0.001	14.2	0.8875
13	2018-08-16	0.001	6.45	0.403125
13	2018-08-20	0.001	5.6	0.35
13	2018-08-30	0.001	23.9	1.49375
13	2018-09-02	0.001	10.05	0.628125
13	2018-09-04	0.001	7.56	0.4725
13	2018-09-08	0.001	22.6	1.4125
13	2018-09-11	0.001	18.5	1.15625
13	2018-09-14	0.001	24	1.5
13	2018-09-17	0.001	39.3	2.45625
13	2018-09-19	0.001	18.4	1.15
13	2018-09-21	0.001	28	1.75
13	2018-09-23	0.001	13.1	0.81875
14	2016-09-13	0.001	7.82	0.48875
14	2018-08-09	0.001	5.6	0.35
14	2018-09-08	0.001	6.9	0.43125
14	2018-09-17	0.001	12.6	0.7875
14	2018-09-19	0.001	6.8	0.425
14	2018-09-19	0.001	5.08	0.3175
14	2018-09-21	0.001	8.8	0.55
14	2018-09-23	0.001	6	0.375
